# Supplementary material for: A comparative metabolomics study of anthocyanins and taste components in Chinese bayberry (Morella rubra) with different flesh colors
Source: PeerJ. 2022 May 31;10:e13466. doi: 10.7717/peerj.13466 (PMC9165596; doi:10.7717/peerj.13466)
Supplement: Supplemental Information 3 [file peerj-10-13466-s003.xlsx]

## Sheet: Sheet1
Index	Compounds	Class I	Class II	Level	Index	BDK-1	BDK-2	BDK-3	DK-1	DK-2	DK-3	MIX-1	MIX-2	MIX-3
Lmhp001461	L-Prolyl-L-Leucine	Amino acids and derivatives	Amino acids and derivatives	A	Lmhp001461	21704	27780	21182	118330	134550	170780	82387.7	92501.6	103289
Lmhp001670	L-Valyl-L-Leucine	Amino acids and derivatives	Amino acids and derivatives	A	Lmhp001670	102000	144200	104050	911670	973730	1286700	587058	667901	755185
Lmhp002001	L-Valyl-L-Phenylalanine	Amino acids and derivatives	Amino acids and derivatives	A	Lmhp002001	71137	77770	67818	394570	444910	507110	260552	292122	327847
Lmhp002031	L-Leucyl-L-Leucine	Amino acids and derivatives	Amino acids and derivatives	A	Lmhp002031	106700	134860	100050	559590	617090	698740	369505	413306	459713
Lmrj002087	L-Isoleucyl-L-Aspartate	Amino acids and derivatives	Amino acids and derivatives	A	Lmrj002087	23502	30916	22680	153440	179620	221090	105208	118826	133477
ML10181668	Cycloleucine	Amino acids and derivatives	Amino acids and derivatives	A	ML10181668	20067000	18244000	19001000	17978000	18013000	19039000	22507000	1.91303e+07	1.92781e+07
mws0001	L-Asparagine	Amino acids and derivatives	Amino acids and derivatives	A	mws0001	1223300	1286900	1940700	1641100	2116600	2031400	1406500	1737200	1812250
mws0219	L-AsparticAcid	Amino acids and derivatives	Amino acids and derivatives	A	mws0219	6427100	7051000	5527000	3582000	3509600	3637500	3227400	4.42242e+06	3.98432e+06
mws0227	L-Leucine*	Amino acids and derivatives	Amino acids and derivatives	A	mws0227	13143000	13585000	13679000	10211000	11655000	11123000	11687000	11990000	1.17242e+07
mws0230	L-(-)-Threonine	Amino acids and derivatives	Amino acids and derivatives	A	mws0230	187890	178450	149850	158070	183520	182910	169880	170447	169113
mws0250	L-Tyrosine	Amino acids and derivatives	Amino acids and derivatives	A	mws0250	19451000	18354000	21604000	11868000	13003000	13798000	1.63463e+07	1.58289e+07	1.5408e+07
mws0254	L-Histidine	Amino acids and derivatives	Amino acids and derivatives	A	mws0254	561040	609280	596260	462770	497060	487270	535613	531376	518391
mws0256	L-Valine	Amino acids and derivatives	Amino acids and derivatives	A	mws0256	31547000	32075000	32013000	22315000	24251000	25166000	26388000	2.70347e+07	2.61946e+07
mws0258	L-Isoleucine*	Amino acids and derivatives	Amino acids and derivatives	A	mws0258	12898000	13425000	13662000	10171000	11191000	11026000	11292000	11794500	11522750
mws0260	L-(+)-Arginine	Amino acids and derivatives	Amino acids and derivatives	A	mws0260	1096000	1183400	1072900	3384000	2464000	2805900	2.00103e+06	2.15187e+06	2.31328e+06
mws0282	L-Tryptophan	Amino acids and derivatives	Amino acids and derivatives	A	mws0282	3252800	3407200	2945800	1633800	1991000	1701300	2488650	2.36129e+06	2.18697e+06
mws0582	S-(methyl)glutathione	Amino acids and derivatives	Amino acids and derivatives	A	mws0582	2150000	2028800	1984300	1954900	1531900	1661500	1.88523e+06	1.84111e+06	1.80982e+06
mws0629	L-Aspartyl-L-Phenylalanine	Amino acids and derivatives	Amino acids and derivatives	A	mws0629	125020	108360	114300	95974	100470	99828	107325	104376	103712
mws0636	L-Phenylalanyl-L-phenylalanine	Amino acids and derivatives	Amino acids and derivatives	A	mws0636	8373.2	9429.8	8559.8	40988	54026	57807	29864	33445.8	37448.4
mws1375	Nicotianamine	Amino acids and derivatives	Amino acids and derivatives	A	mws1375	94134	84096	105590	83436	111930	137940	102854	104308	107676
mws4134	Oxiglutatione	Amino acids and derivatives	Amino acids and derivatives	A	mws4134	70399	87817	50952	32004	20412	26543	48021.2	44291.5	37037.3
mws4176	DL-Alanyl-DL-phenylalanine	Amino acids and derivatives	Amino acids and derivatives	A	mws4176	16919	21121	15911	94566	97130	139120	64127.8	71996	80475.1
mws5035	L-Leucyl-L-phenylalanine	Amino acids and derivatives	Amino acids and derivatives	A	mws5035	127770	162930	136160	959710	1052200	1145300	597345	675608	761054
mws5037	Alanylleucine	Amino acids and derivatives	Amino acids and derivatives	A	mws5037	25858	27602	25232	15310	20584	26902	23581.3	23201.9	22468.5
mws5042	L-Glycyl-L-phenylalanine	Amino acids and derivatives	Amino acids and derivatives	A	mws5042	47538	36264	46651	154310	176490	194540	109299	119592	133480
pme0006	L-Proline	Amino acids and derivatives	Amino acids and derivatives	A	pme0006	1843000	1855500	1904100	1248400	1249800	1256800	1386300	1.48348e+06	1.42148e+06
pme0010	L-Serine	Amino acids and derivatives	Amino acids and derivatives	A	pme0010	119460	109490	149840	110910	87680	92197	140270	115064	115994
pme0014	L-Glutamic acid	Amino acids and derivatives	Amino acids and derivatives	A	pme0014	2453900	3438500	3300800	2277300	2124200	2092600	2614550	2641325	2.50846e+06
pme0021	L-Phenylalanine	Amino acids and derivatives	Amino acids and derivatives	A	pme0021	13321000	13570000	14206000	23684000	25734000	26457000	1.94953e+07	2.05244e+07	2.16835e+07
pme0026	L-(+)-Lysine	Amino acids and derivatives	Amino acids and derivatives	A	pme0026	1378100	1499200	1348400	2209500	2389300	2277900	1540600	1.87748e+06	1.94053e+06
pme0075	N-Acetyl-L-glutamic acid	Amino acids and derivatives	Amino acids and derivatives	A	pme0075	28495	33200	19737	58544	76098	81282	49559.3	53070.1	56381.7
pme0170	N-Acetyl-L-Arginine	Amino acids and derivatives	Amino acids and derivatives	A	pme0170	9	9	9	59928	55024	51644	27770.5	32397.4	37795.5
pme0193	L-Glutamine	Amino acids and derivatives	Amino acids and derivatives	A	pme0193	1182100	1221400	1182500	1850500	2066700	1998800	1291700	1.60193e+06	1.66536e+06
pme0195	L-Cysteine	Amino acids and derivatives	Amino acids and derivatives	A	pme0195	22548	27956	30007	19852	26017	27109	20255	25199.3	24739.9
pme1002	L-Tyramine	Amino acids and derivatives	Amino acids and derivatives	A	pme1002	14828	15756	18180	14794	16167	14745	30647	18381.5	18819.1
pme1086	Glutathione reduced form	Amino acids and derivatives	Amino acids and derivatives	A	pme1086	562670	615670	364440	32858	56438	47124	279867	232733	168910
pme1210	L-Methionine	Amino acids and derivatives	Amino acids and derivatives	A	pme1210	625430	597500	622460	793850	818380	846580	717367	732689	755221
pme1286	S-(5'-Adenosy)-L-homocysteine	Amino acids and derivatives	Amino acids and derivatives	A	pme1286	458660	436830	427240	385150	387460	383850	413198	405621	400420
pme2527	L-Ornithine	Amino acids and derivatives	Amino acids and derivatives	A	pme2527	55242	55469	78687	88866	88689	74735	569102	159258	176556
pme2617	Methionine sulfoxide	Amino acids and derivatives	Amino acids and derivatives	A	pme2617	2423500	2771800	3155200	3811300	3976300	3670200	3.30138e+06	3.4477e+06	3.56035e+06
pme2735	S-Adenosylmethionine	Amino acids and derivatives	Amino acids and derivatives	A	pme2735	208720	133260	164880	86404	92582	72947	126466	112756	109339
pme2914	3-Hydroxy-3-methylpentane-1,5-dioic acid	Amino acids and derivatives	Amino acids and derivatives	A	pme2914	286110	324700	274620	3710200	3882400	3912300	2065055	2.36155e+06	2.70102e+06
pme3017	2-Aminoisobutyric acid	Amino acids and derivatives	Amino acids and derivatives	A	pme3017	877740	806960	869100	952520	828270	834450	766280	842930	848925
pme3033	N,N-Dimethylglycine	Amino acids and derivatives	Amino acids and derivatives	A	pme3033	2048100	1814400	1981000	1469700	1400800	1475600	1768700	1651700	1.62458e+06
Rfmb318	Proline betaine(ProBet)	Amino acids and derivatives	Amino acids and derivatives	A	Rfmb318	746990	870460	847990	840690	811790	927120	668800	827808	820700
Rfmb320	1,2-N-Methylpipecolic acid	Amino acids and derivatives	Amino acids and derivatives	A	Rfmb320	2963900	3163600	2950800	2931400	3054600	3205100	2530200	2.97262e+06	2.94079e+06
Zmzn000113	L-threo-3-Methylaspartate	Amino acids and derivatives	Amino acids and derivatives	A	Zmzn000113	907740	1025500	787810	473490	487270	490570	695397	660006	599090
Cmzn005251	6-O-Caffeoylarbutin	Phenolic acids	Phenolic acids	A	Cmzn005251	791170	856530	895760	1009500	961260	1008000	920370	941903	956132
Hmgn001653	3,4-Dihydroxybenzaldehyde	Phenolic acids	Phenolic acids	A	Hmgn001653	3806700	3669800	3603200	7125900	6199800	6869700	5.21252e+06	5.44682e+06	5.74299e+06
Hmln002806	5-O-Caffeoylshikimic acid	Phenolic acids	Phenolic acids	A	Hmln002806	25803	23399	17566	24393	23237	27555	23658.8	23301.5	23285.2
Hmtn001120	5-(2-Hydroxyethyl)-2-O-glucosylphenol	Phenolic acids	Phenolic acids	A	Hmtn001120	192390	199370	162300	2110400	2120900	2198600	1.16399e+06	1.32593e+06	1.51369e+06
Li512115	3,4-Dicaffeoylquinic acid	Phenolic acids	Phenolic acids	A	Li512115	22082	29252	25991	30966	26363	24466	26520	27259.7	26927.6
Lmgn001670	Salicylic acid*	Phenolic acids	Phenolic acids	A	Lmgn001670	21067	21820	19554	108720	114090	121830	67846.8	75643.5	84614.1
Lmhn003240	Benzoylmalic acid	Phenolic acids	Phenolic acids	A	Lmhn003240	39697	40882	37265	16862	21486	21495	29614.5	27934.1	25776.1
Lmln010063	2,6-Di-tert-butylphenol	Phenolic acids	Phenolic acids	A	Lmln010063	273800	255330	297100	321930	257600	287100	282143	283534	288235
Lmtn002565	1-O-Vanilloyl-D-Glucose	Phenolic acids	Phenolic acids	A	Lmtn002565	650330	721320	669620	886870	861320	997310	797795	822372	839215
mws0014	Ferulic acid*	Phenolic acids	Phenolic acids	A	mws0014	4545100	4329000	4417800	5960000	5732600	5721100	5117600	5.21302e+06	5.36035e+06
mws0028	Vanillic acid*	Phenolic acids	Phenolic acids	A	mws0028	259960	243460	237030	1444600	1105400	1079900	728392	806464	900298
mws0178	Chlorogenic acid	Phenolic acids	Phenolic acids	A	mws0178	14107	23996	23330	32165	30633	38506	27122.8	29292.1	30174.8
mws0180	2,5-Dihydroxybenzoic acid*	Phenolic acids	Phenolic acids	A	mws0180	1340900	1376800	1387200	12569000	13198000	13529000	7.23348e+06	8.21558e+06	9.35538e+06
mws0183	Protocatechuic acid	Phenolic acids	Phenolic acids	A	mws0183	2272000	2285700	2341900	21678000	22488000	22560000	1.22709e+07	1.39374e+07	1.58794e+07
mws0458	Vanillin	Phenolic acids	Phenolic acids	A	mws0458	403210	440150	424320	1113300	1050100	1099400	755080	813725	875988
mws0628	4-Hydroxybenzaldehyde	Phenolic acids	Phenolic acids	A	mws0628	81420	79905	88453	223210	161000	187270	136876	146119	157155
mws0749	4-Hydroxybenzoic acid	Phenolic acids	Phenolic acids	A	mws0749	6068000	5922200	5506200	10509000	9123200	9965100	7848950	8145775	8.51637e+06
mws1024	p-Coumaraldehyde	Phenolic acids	Phenolic acids	A	mws1024	117580	116190	103000	254070	266360	300590	192965	205529	220419
mws2120	Brevifolin carboxylic acid	Phenolic acids	Phenolic acids	A	mws2120	718190	815400	891600	1227400	849190	974030	912635	945042	966650
mws2212	Caffeic acid	Phenolic acids	Phenolic acids	A	mws2212	9163900	8859200	8404200	4281700	4191500	4176200	6.51278e+06	6.07093e+06	5.60622e+06
mws4085	Sinapic acid	Phenolic acids	Phenolic acids	A	mws4085	17337	22539	19830	36015	61653	41345	33119.8	35750.3	37952.2
pmb2620	3,4-Dimethoxycinnamic acid*	Phenolic acids	Phenolic acids	A	pmb2620	154490	149270	152040	35890	36863	36048	94100.2	84035.2	73162.7
pmb2871	1-O-Gentisoyl-D-glucoside*	Phenolic acids	Phenolic acids	A	pmb2871	238030	263460	232700	1792200	1909100	1764100	1033265	1.1658e+06	1.31619e+06
pmb3066	5-O-p-Coumaroyl shikimic acid O-hexoside*	Phenolic acids	Phenolic acids	A	pmb3066	30356	23686	43275	159660	132670	164190	92306.2	102631	115789
pmb3072	3-O-p-Coumaroylshikimic acid O-glucoside	Phenolic acids	Phenolic acids	A	pmb3072	20419	21866	22262	191090	206020	202700	110726	125777	143096
pme0281	Terephthalic acid	Phenolic acids	Phenolic acids	A	pme0281	1722600	1577500	1570300	1637900	1473100	1709100	1.61508e+06	1.59716e+06	1.60044e+06
pme1439	p-Coumaric acid*	Phenolic acids	Phenolic acids	A	pme1439	1252500	1171000	1147200	562520	589040	586800	884843	823567	765662
pme2598	3,4-Dihydroxybenzeneacetic acid	Phenolic acids	Phenolic acids	A	pme2598	161990	179130	156160	146700	144930	151560	156745	155871	151994
pmn001367	Protocatechuic acid-4-O-glucoside	Phenolic acids	Phenolic acids	A	pmn001367	143050	184530	146230	1068600	1153100	1102900	633068	714738	803106
pmn001419	1-O-[(E)-p-Cumaroyl]-β-D-glucopyranose	Phenolic acids	Phenolic acids	A	pmn001419	28963000	30061000	28895000	13270000	13650000	14016000	2.14758e+07	2.0228e+07	1.85891e+07
pmn001420	1-O-[(E)-Caffeoyl]-β-D-glucopyranose	Phenolic acids	Phenolic acids	A	pmn001420	34700000	33140000	32875000	13929000	14520000	14037000	2.38668e+07	2.20613e+07	2.02149e+07
pmp001086	5-Hydroxymethylfurfural	Phenolic acids	Phenolic acids	A	pmp001086	477040	425950	478260	447970	471400	388190	448135	443318	446212
pmp001285	Phthalic anhydride	Phenolic acids	Phenolic acids	A	pmp001285	473620	473330	1106400	453340	390340	405720	550458	563265	578254
Zmhn001358	4-O-Glucosyl-4-hydroxybenzoic acid	Phenolic acids	Phenolic acids	A	Zmhn001358	905710	981180	925130	910270	957300	947880	937912	943279	936962
Zmhn001793	6-O-Caffeoyl-D-glucose	Phenolic acids	Phenolic acids	A	Zmhn001793	36476000	35068000	34340000	16996000	17148000	17582000	2.62683e+07	2.45671e+07	2.28169e+07
Zmhn001926	1-O-Salicyl-D-glucose	Phenolic acids	Phenolic acids	A	Zmhn001926	858440	950590	866120	876600	997420	904900	909012	917440	911915
Zmhn002227	4-O-Glucosyl-sinapate*	Phenolic acids	Phenolic acids	A	Zmhn002227	98876	94446	115510	147560	141560	148130	124347	128592	134283
Zmhn002301	p-Coumaric acid-4-O-glucoside*	Phenolic acids	Phenolic acids	A	Zmhn002301	19216000	18077000	18238000	8159000	8536000	8642600	13478100	1.25218e+07	1.15959e+07
Zmhn002422	Feruloyl glucose	Phenolic acids	Phenolic acids	A	Zmhn002422	6059500	5325300	5405500	2541000	2585000	2766000	4.11372e+06	3.78942e+06	3.53344e+06
Lmhp009190	2-Linoleoylglycerol-1,3-di-O-glucoside*	Lipids	Glycerol ester	A	Lmhp009190	54924	86043	85491	37776	33132	56742	59018	59700.3	55309.9
Lmhp009384	1-Linoleoylglycerol-2,3-di-O-glucoside	Lipids	Glycerol ester	A	Lmhp009384	21066	21887	15950	4723.8	3278.1	4379.6	11880.8	10349.9	8427.02
Lmhp011388	2-α-Linolenoyl-glycerol*	Lipids	Glycerol ester	A	Lmhp011388	86871	83272	66327	129010	154200	167950	114605	119227	125220
Lmhp011562	1-α-Linolenoyl-glycerol	Lipids	Glycerol ester	A	Lmhp011562	84923	83105	80131	88496	83875	93821	85725.2	85858.9	86317.8
Lmhp012042	2-Linoleoylglycerol*	Lipids	Glycerol ester	A	Lmhp012042	93297	95665	81402	148750	166100	177640	127142	132783	138970
pmp001284	Monopalmitin	Lipids	Glycerol ester	A	pmp001284	31154	25448	28047	23730	21581	24151	25685.2	24773.7	24661.3
Lmqp000329	5-Aminoimidazole ribonucleotide	Nucleotides and derivatives	Nucleotides and derivatives	A	Lmqp000329	821070	828060	681570	1021700	954650	953140	876698	885970	895621
ML10180524	Cytarabine*	Nucleotides and derivatives	Nucleotides and derivatives	A	ML10180524	3986300	3912600	4144700	2209200	2211800	2208800	3.11223e+06	2.96656e+06	2.80888e+06
mws0255	Cytosine	Nucleotides and derivatives	Nucleotides and derivatives	A	mws0255	753460	795250	771190	721710	685480	665750	732140	728587	717476
mws0668	Xanthosine	Nucleotides and derivatives	Nucleotides and derivatives	A	mws0668	283020	371440	312010	170210	165440	181080	247200	241230	219528
mws0847	1-Methyladenine	Nucleotides and derivatives	Nucleotides and derivatives	A	mws0847	17288	15862	21503	22705	24138	19451	20157.8	20636.1	21431.8
mws0884	Cyclic AMP	Nucleotides and derivatives	Nucleotides and derivatives	A	mws0884	98149	104380	117560	77707	70428	68710	89489	88045.7	85323.3
mws1060	9-(Arabinosyl)hypoxanthine	Nucleotides and derivatives	Nucleotides and derivatives	A	mws1060	162750	160450	161550	220430	271890	383950	226837	237518	250362
pmb0530	Nicotinic acid adenine dinucleotide	Nucleotides and derivatives	Nucleotides and derivatives	A	pmb0530	19787	28933	22006	10662	10863	16097	18058	17769.8	15909.3
pmb0981	Adenosine 5'-monophosphate	Nucleotides and derivatives	Nucleotides and derivatives	A	pmb0981	446750	439450	468910	29260	31218	29431	240836	206518	167696
pmb2922	Uridine 5'-diphospho-D-glucose	Nucleotides and derivatives	Nucleotides and derivatives	A	pmb2922	1326700	1091300	1065300	115720	100930	105360	634218	518805	423389
pme0040	Adenine	Nucleotides and derivatives	Nucleotides and derivatives	A	pme0040	4301300	4445700	4472200	9681500	10686000	9626300	7.20217e+06	7.68564e+06	8.22564e+06
pme0230	Adenosine	Nucleotides and derivatives	Nucleotides and derivatives	A	pme0230	4234200	4171600	4213400	2824500	3136400	3165900	3.62433e+06	3.52269e+06	3.41454e+06
pme0257	Uracil	Nucleotides and derivatives	Nucleotides and derivatives	A	pme0257	101150	86175	96490	76638	80845	73544	85807	83249.8	82762.3
pme0264	Thymidine	Nucleotides and derivatives	Nucleotides and derivatives	A	pme0264	6856.3	6818.2	7968.3	55338	54425	62943	32391.5	36647.3	41618.8
pme1109	Guanine	Nucleotides and derivatives	Nucleotides and derivatives	A	pme1109	322490	361430	325860	622180	666660	678460	496180	525128	552411
pme1178	Guanosine	Nucleotides and derivatives	Nucleotides and derivatives	A	pme1178	6395000	5884800	5883800	5779100	5542500	6213900	5949850	5.87566e+06	5.87413e+06
pme1184	2'-Deoxyguanosine	Nucleotides and derivatives	Nucleotides and derivatives	A	pme1184	5876.1	6442.5	6316	12114	13132	22143	11003.9	11858.6	12761.3
pme1474	5'-Deoxy-5'-(methylthio)adenosine	Nucleotides and derivatives	Nucleotides and derivatives	A	pme1474	3656200	3743700	3520000	1854800	1966800	1962700	2.78403e+06	2.63867e+06	2.4545e+06
pme3337	N6-Succinyl Adenosine	Nucleotides and derivatives	Nucleotides and derivatives	A	pme3337	589320	584290	609040	826240	917460	1002100	754742	782312	815316
pme3732	Cytidine	Nucleotides and derivatives	Nucleotides and derivatives	A	pme3732	4524000	4749900	4684800	3723000	3507400	3435500	4104100	4.03412e+06	3.91482e+06
pme3961	2'-Deoxyadenosine	Nucleotides and derivatives	Nucleotides and derivatives	A	pme3961	47683	46288	58261	59182	49577	92546	58922.8	60796.1	63214.2
pme3967	2-(Dimethylamino)guanosine	Nucleotides and derivatives	Nucleotides and derivatives	A	pme3967	45071	49982	46452	97256	99272	107870	74317.2	79191.5	84059.8
Lmhp008718	LysoPC 17:2	Lipids	LPC	A	Lmhp008718	15243	20532	17698	71323	71017	73341	44859	49795	54672.2
Lmhp008833	LysoPC 16:1(2n isomer)	Lipids	LPC	A	Lmhp008833	555680	567150	534170	1486200	1504100	1332200	996583	1.07007e+06	1.15389e+06
Lmhp009590	LysoPC 17:1	Lipids	LPC	A	Lmhp009590	50593	50435	49944	123380	120880	113680	84818.7	90522.9	97204.3
Lmhp010190	LysoPC 18:1(2n isomer)	Lipids	LPC	A	Lmhp010190	3260800	3193400	3092100	6372500	6111600	5777300	4.63462e+06	4.86359e+06	5.14195e+06
pmb0854	LysoPC 18:3	Lipids	LPC	A	pmb0854	926100	924410	912890	1005800	1045600	958100	962150	968158	975450
pmb0855	LysoPC 16:0	Lipids	LPC	A	pmb0855	16148000	16159000	15673000	8524700	8864000	8880100	12374800	1.17459e+07	1.10104e+07
pmb0863	LysoPC 16:2(2n isomer)*	Lipids	LPC	A	pmb0863	12148	12224	10556	47921	49409	44653	29485.2	32374.7	35733.1
pmb2319	LysoPC 15:0	Lipids	LPC	A	pmb2319	1963.6	1891.1	3149	6572.9	7175.7	10077	5138.22	5667.32	6296.69
pmd0130	LysoPC 14:0	Lipids	LPC	A	pmd0130	1627.4	2061	954.19	19787	28827	32076	14222.1	16321.2	18697.9
pmd0132	LysoPC 16:0(2n isomer)*	Lipids	LPC	A	pmd0132	198620	203300	188060	361300	370320	400670	287045	301782	318196
pmp001251	LysoPC 18:2	Lipids	LPC	A	pmp001251	8201400	8428800	8034200	23322000	22210000	20423000	1.51032e+07	1.62535e+07	1.75577e+07
pmp001270	LysoPC 16:1	Lipids	LPC	A	pmp001270	727200	750000	816320	833510	876760	960870	827443	844151	859842
pmp001281	LysoPC 18:1	Lipids	LPC	A	pmp001281	2653700	2409900	2606900	1047300	1059600	948090	1.78758e+06	1.64323e+06	1.51545e+06
Lmhp008589	LysoPE 18:3(2n isomer)*	Lipids	LPE	A	Lmhp008589	534170	555370	499190	1770200	1628700	1503400	1.08184e+06	1.17312e+06	1.27607e+06
Lmhp008801	LysoPE 18:3	Lipids	LPE	A	Lmhp008801	343730	334490	335480	409060	461920	455140	389970	397677	408208
Lmhp009034	LysoPE 16:1	Lipids	LPE	A	Lmhp009034	204200	201420	181820	264890	360210	393210	267625	278196	290992
Lmhp009187	LysoPE 15:0	Lipids	LPE	A	Lmhp009187	20144	19187	19797	31910	36847	70310	33032.5	35180.6	37846.2
Lmhp009769	LysoPE 17:1	Lipids	LPE	A	Lmhp009769	24399	24655	27659	24803	33241	29805	27427	27931.7	28477.8
mws0289	LysoPE 18:1	Lipids	LPE	A	mws0289	764700	748550	727430	595940	917150	865190	769827	770681	774370
pmb0864	LysoPE 14:0	Lipids	LPE	A	pmb0864	4738.5	6471.4	5822	44618	71780	82579	36001.5	41212	47002.1
pmb0874	LysoPE 18:2(2n isomer)*	Lipids	LPE	A	pmb0874	5237300	5407200	5240300	13187000	11783000	10897000	8625300	9.18997e+06	9.82043e+06
pmb0876	LysoPE 16:0	Lipids	LPE	A	pmb0876	2582400	2607000	2498600	2357900	2438200	2731300	2535900	2528150	2.51501e+06
pmb0881	LysoPE 18:2	Lipids	LPE	A	pmb0881	1436700	1491900	1482700	1395200	1342800	1336600	1.41432e+06	1.41059e+06	1.39703e+06
Hmcn000192	Sedoheptulose	Others	Saccharides and Alcohols	A	Hmcn000192	592060	582180	609610	1056600	965380	974090	796653	830752	872181
mws0214	D-Sorbitol	Others	Saccharides and Alcohols	A	mws0214	100120	90558	74483	225470	204260	219450	152390	161102	172859
mws0866	D-Glucose 6-phosphate*	Others	Saccharides and Alcohols	A	mws0866	1096300	1085700	1007000	455690	466960	475440	764515	709218	646470
mws0889	D-Threonic Acid	Others	Saccharides and Alcohols	A	mws0889	112420	117000	99040	125450	141390	157030	125388	127550	129308
mws1155	Mannitol	Others	Saccharides and Alcohols	A	mws1155	5109.8	6070.1	4588.8	39761	46523	46384	24739.5	28011.1	31667.9
mws1164	D-Fructose*	Others	Saccharides and Alcohols	A	mws1164	26557000	24773000	22090000	28836000	26855000	26782000	2.59822e+07	2.58864e+07	2.60719e+07
mws1333	Melibiose	Others	Saccharides and Alcohols	A	mws1333	7868100	6719700	6682000	6684100	5793200	5892100	6.60653e+06	6.39627e+06	6.34237e+06
mws1499	D-(-)-Arabinose*	Others	Saccharides and Alcohols	A	mws1499	291950	302330	263530	339810	317300	313970	304815	306959	307731
mws2523	Trehalose 6-phosphate	Others	Saccharides and Alcohols	A	mws2523	72124	60693	60232	33681	33731	43055	50586	46996.3	44713.6
mws4170	D-Glucose*	Others	Saccharides and Alcohols	A	mws4170	25763000	25609000	22124000	28190000	26353000	26842000	25813500	2.58219e+07	2.58574e+07
mws5038	Isomaltulose	Others	Saccharides and Alcohols	A	mws5038	11177000	8316200	9403200	11192000	11043000	9235100	1.00611e+07	9.8751e+06	1.01349e+07
pme0519	D-(+)-Sucrose*	Others	Saccharides and Alcohols	A	pme0519	15407000	12152000	10717000	12081000	11500000	10748000	1.21008e+07	1.15498e+07	1.14494e+07
pme0534	Gluconic acid	Others	Saccharides and Alcohols	A	pme0534	696770	626010	644780	17317000	16853000	18104000	9040260	1.04308e+07	1.2065e+07
pme3313	D-Fructose 6-phosphate*	Others	Saccharides and Alcohols	A	pme3313	517870	502370	446700	200790	190280	159320	336222	305947	273210
pme3705	D-Glucoronic acid	Others	Saccharides and Alcohols	A	pme3705	185270	143330	123190	1260600	1423400	1508800	774098	872236	993721
Zmpn000199	D-Galactaric acid	Others	Saccharides and Alcohols	A	Zmpn000199	445890	315180	354790	524980	378520	399160	403087	395953	409415
Zmyn000108	D-Saccharic acid*	Others	Saccharides and Alcohols	A	Zmyn000108	608940	620920	517490	865460	894170	1031700	756447	781031	807716
mws0133	Nicotinamide	Others	Vitamin	A	mws0133	94887	100670	93203	454520	409270	495670	274703	304673	338673
mws0232	Riboflavin	Others	Vitamin	A	mws0232	917210	914980	886220	1624300	1881700	1907200	1.35527e+06	1.42828e+06	1.51383e+06
mws1337	D-Pantothenic Acid	Others	Vitamin	A	mws1337	2137200	2006200	2064600	2510900	2693300	2803800	2.36933e+06	2.40802e+06	2.47499e+06
pmb0801	4-Pyridoxic acid-O-glucoside	Others	Vitamin	A	pmb0801	14826	19628	16484	22187	27313	25305	20957.2	21979	22370.9
pme0490	Nicotinic acid	Others	Vitamin	A	pme0490	81971	92036	97515	203790	222590	239540	156240	168619	181382
pme1383	Pyridoxine	Others	Vitamin	A	pme1383	1048900	921310	901150	599470	524070	583170	763012	715364	681039
pme2596	4-Pyridoxic acid	Others	Vitamin	A	pme2596	73699	81743	69931	87926	83792	90877	81328	82599.5	82742.2
Hmsn000210	Methyl 7,10-hexadecadienoate	Lipids	Free fatty acids	A	Hmsn000210	1010200	864800	844040	443250	468850	378920	668343	611367	569128
Lmbn005369	13(S)-HODE;13(S)-Hydroxyoctadeca-9Z,11E-dienoic acid	Lipids	Free fatty acids	A	Lmbn005369	637540	665290	609630	1020700	1039300	1077400	841643	875661	910722
Lmbn006152	(9Z,11E)-Octadecadienoic acid	Lipids	Free fatty acids	A	Lmbn006152	19279	23348	18945	20557	27164	23309	22100.3	22570.6	22441
Lmqn008288	3-Hydroxyoctadecanoic Acid	Lipids	Free fatty acids	A	Lmqn008288	317720	337910	353200	588060	888730	601820	514573	547382	582294
mws0119	Myristic Acid	Lipids	Free fatty acids	A	mws0119	5958600	5450500	5187900	9476200	11169000	11879000	8.18687e+06	8.55824e+06	9.0762e+06
mws0359	Pentadecanoic Acid	Lipids	Free fatty acids	A	mws0359	77145	100120	78639	183040	151170	156960	124512	132407	137788
mws0361	Palmitoleic Acid	Lipids	Free fatty acids	A	mws0361	5888.2	5431.3	5943.4	7496.8	3610.6	6463.9	5805.7	5791.95	5852.06
mws0362	Heptadecanoic acid	Lipids	Free fatty acids	A	mws0362	2553900	2309600	2550600	2547300	1695000	2809100	2.41092e+06	2.38709e+06	2.4e+06
mws0366	γ-Linolenic Acid*	Lipids	Free fatty acids	A	mws0366	56998	55838	59054	69374	69654	64264	62530.3	63452.4	64721.5
mws0367	α-Linolenic Acid*	Lipids	Free fatty acids	A	mws0367	59325	54341	58078	64988	73033	64763	62421.3	62937.4	64370.1
mws0396	Elaidic Acid	Lipids	Free fatty acids	A	mws0396	6603200	8042600	7951400	21425000	24599000	22585000	1.5201e+07	1.6634e+07	1.80659e+07
mws0752	Undecylic Acid	Lipids	Free fatty acids	A	mws0752	398080	436280	371020	441500	411070	440030	416330	419372	416554
mws1488	Palmitic acid	Lipids	Free fatty acids	A	mws1488	4087.9	4590.7	3614.9	7002	7927.7	5929	5525.37	5764.94	5960.65
mws1489	Stearic Acid	Lipids	Free fatty acids	A	mws1489	8232500	6853600	6691100	5504900	5715000	7244300	6706900	6.45263e+06	6.38581e+06
mws1491	Linoleic acid	Lipids	Free fatty acids	A	mws1491	32950000	31504000	30750000	35158000	42728000	34207000	34549500	3.48161e+07	3.53681e+07
mws2623	11-Octadecanoic acid(Vaccenic acid)	Lipids	Free fatty acids	A	mws2623	1920300	2442300	2206700	6462900	7833200	6868100	4622250	5072575	5.51095e+06
pmb0889	Punicic acid (9Z,11E,13Z-octadecatrienoic acid)	Lipids	Free fatty acids	A	pmb0889	1335100	1264800	1137000	4914000	5020400	4721400	3065450	3.35384e+06	3.70202e+06
pmb2787	9-Oxo-10E,12Z-octadecadienoic acid	Lipids	Free fatty acids	A	pmb2787	34283	35215	33706	38431	31160	29541	33722.7	33629.3	33365
pmb2799	12,13-EODE*	Lipids	Free fatty acids	A	pmb2799	162580	162660	165640	185580	187010	188810	175380	177513	179989
pmn001610	Eicosadienoic acid	Lipids	Free fatty acids	A	pmn001610	30921	32280	31961	182620	213900	229680	120227	135111	152250
pmn001686	10,16-Dihydroxypalmitic acid	Lipids	Free fatty acids	A	pmn001686	2399.4	3343.5	2791.7	4721.2	3211.8	3335.1	3300.45	3450.62	3468.48
pmn001689	9-Hydroxy-12-oxo-10-octadecenoic acid	Lipids	Free fatty acids	A	pmn001689	103690	101960	102910	113020	112950	119750	109047	109939	111269
pmn001691	9,12,13-Trihyroxy-10,15-octadecadienoic acid	Lipids	Free fatty acids	A	pmn001691	38241	45222	42316	349650	339720	373920	198178	224834	254770
pmn001694	9,10,13-Trihydroxy-11-Octadecenoic Acid	Lipids	Free fatty acids	A	pmn001694	1002400	1005100	1005800	5526700	5233500	5820500	3.26567e+06	3.64288e+06	4.08251e+06
Rfmb087	9-Hydroxy-13-oxo-10-octadecenoic Acid	Lipids	Free fatty acids	A	Rfmb087	376500	358510	378210	1256000	1205100	1352600	821153	895262	984721
Rfmb091	9S-Hydroxy-10E,12Z-octadecadienoic acid	Lipids	Free fatty acids	A	Rfmb091	621200	680460	611510	1015600	1035700	1085400	841645	878386	911373
YC512118	Oleamide (9-Octadecenamide)	Lipids	Free fatty acids	A	YC512118	97543	125810	78108	67792	80672	67426	86225.2	84338.9	77427
Lmbn000198	3-Dehydro-L-Threonic Acid	Organic acids	Organic acids	A	Lmbn000198	8536100	6871500	5692900	3178500	3387700	3392900	5176600	4.61668e+06	4.24088e+06
Lmbn000216	3-Methylmalic acid	Organic acids	Organic acids	A	Lmbn000216	599530	467870	470200	610330	552180	584990	547517	538848	550677
Lmgn000160	3-Ureidopropionic Acid	Organic acids	Organic acids	A	Lmgn000160	1167400	1201400	997290	968950	957980	1087400	1.0634e+06	1.04607e+06	1.02018e+06
Lmmn001643	2-Hydroxycinnamic acid	Organic acids	Organic acids	A	Lmmn001643	1262600	1292000	1296000	531660	507760	508350	899728	839250	763791
Lmmn003323	2-Hydroxyhexadecanoic acid	Organic acids	Organic acids	A	Lmmn003323	114090	146220	125800	1710500	1874700	1970500	990302	1.13634e+06	1.30136e+06
Lmrn002746	2-Hydroxy-4-methylpentanoic acid*	Organic acids	Organic acids	A	Lmrn002746	37759	29383	26090	61222	61806	69240	47583.3	49220.7	52527
mws0147	β-Hydroxyisovaleric acid	Organic acids	Organic acids	A	mws0147	133200	106560	118530	153550	165490	186520	143975	145771	152306
mws0192	Succinic acid	Organic acids	Organic acids	A	mws0192	1855800	1871100	1875100	2502000	2637200	2664000	2234200	2.29727e+06	2.36829e+06
mws0208	Adipic Acid	Organic acids	Organic acids	A	mws0208	146160	142190	157520	96375	96910	105690	124141	120471	116851
mws0237	Anchoic Acid	Organic acids	Organic acids	A	mws0237	5589600	5984600	5259500	31382000	31856000	34935000	1.91678e+07	2.14308e+07	2.40052e+07
mws0242	Suberic Acid	Organic acids	Organic acids	A	mws0242	25952	38991	30578	58657	57561	58004	44957.2	48124.7	49647
mws0275	L-(-)-Malic acid*	Organic acids	Organic acids	A	mws0275	29922000	32481000	32880000	16787000	19285000	15967000	2.45537e+07	2.36589e+07	2.21886e+07
mws0277	Quinic Acid	Organic acids	Organic acids	A	mws0277	3465100	3189400	3295800	3542000	3566400	3496600	3.42588e+06	3.41935e+06	3.45767e+06
mws0281	Citric Acid	Organic acids	Organic acids	A	mws0281	649400	623170	596120	607160	566660	705000	624585	620449	619996
mws0341	(S)-(-)-2-Hydroxyisocaproic acid	Organic acids	Organic acids	A	mws0341	309630	346070	306450	1179700	1108600	1147600	733008	803571	879822
mws0344	D-Xylonic acid	Organic acids	Organic acids	A	mws0344	4008700	4299300	3356400	2340300	2144600	2212700	3.06033e+06	2.90227e+06	2.66943e+06
mws0376	Fumaric acid	Organic acids	Organic acids	A	mws0376	65620	49721	51664	29755	23255	17625	39606.7	35271.1	32862.8
mws0425	Citraconic acid	Organic acids	Organic acids	A	mws0425	609080	623350	695890	698990	743910	755860	687847	700974	713912
mws0470	Methylmalonic acid	Organic acids	Organic acids	A	mws0470	1844500	1909100	1917500	2465800	2637400	2597400	2.22862e+06	2.29264e+06	2.35656e+06
mws0473	2-Methylsuccinic acid	Organic acids	Organic acids	A	mws0473	1769000	1752400	1743400	3339000	3390200	3408900	2567150	2700175	2.85814e+06
mws0567	4-Guanidinobutyric acid	Organic acids	Organic acids	A	mws0567	103700	137250	138140	237710	205520	230510	175472	187434	195798
mws0671	L-Homoserine*	Organic acids	Organic acids	A	mws0671	156280	118160	175880	143590	143850	142190	146658	145055	149537
mws0924	2-Methylglutaric acid	Organic acids	Organic acids	A	mws0924	152680	121490	117620	95738	64652	97749	108322	100928	97501.5
mws1189	D-Galacturonic acid*	Organic acids	Organic acids	A	mws1189	146350	199810	156940	994120	1100900	1117300	619237	698051	781091
pmb2640	Lauric acid	Organic acids	Organic acids	A	pmb2640	3228.9	3414.1	3765.8	3883.3	5660.1	5664.8	4269.5	4442.93	4614.41
pmb3099	Diethyl phosphate	Organic acids	Organic acids	A	pmb3099	45757	51053	45136	9	9	9	23662.2	19979.7	14800.8
pmb3101	2-Isopropylmalate	Organic acids	Organic acids	A	pmb3101	15664	23783	13960	1670700	1746100	1957300	904584	1.05274e+06	1.22423e+06
pme0243	Glutaric acid	Organic acids	Organic acids	A	pme0243	1819200	1867900	1846600	3294800	3404500	3611300	2.64072e+06	2.77764e+06	2.92926e+06
pme0282	Phthalic acid	Organic acids	Organic acids	A	pme0282	237530	231990	224740	144770	148490	155590	190518	182683	174465
pme0295	4-Acetamidobutyric acid	Organic acids	Organic acids	A	pme0295	645850	608090	564110	2561800	2146700	2587700	1.51904e+06	1.66457e+06	1.84065e+06
pme1975	Malonic acid	Organic acids	Organic acids	A	pme1975	3658000	3507500	3927600	4019100	2772400	3940500	3.63752e+06	3.6341e+06	3.6552e+06
pme2380	A-Ketoglutaric acid	Organic acids	Organic acids	A	pme2380	136000	162140	159890	234630	284430	306430	213920	226907	237701
pme3011	γ-Aminobutyric acid	Organic acids	Organic acids	A	pme3011	2842700	2798000	2972000	2336800	1986900	1946600	2480500	2.42013e+06	2.35716e+06
pme3096	Aminomalonic acid	Organic acids	Organic acids	A	pme3096	2436500	2608300	2510800	3279400	3508000	3407200	2.95837e+06	3.04534e+06	3.11819e+06
pme3154	Mevalonic acid	Organic acids	Organic acids	A	pme3154	106260	108930	128240	184790	138510	161310	138007	143298	149026
pme3207	Muconic acid	Organic acids	Organic acids	A	pme3207	607760	998870	591660	2377400	2341400	2084700	1.5003e+06	1.64905e+06	1.75742e+06
Wmzn000227	2,2-Dimethylsuccinic acid	Organic acids	Organic acids	A	Wmzn000227	84282	78643	82410	92519	88997	81656	84751.2	84829.4	85860.4
Xmbp001692	2,4,6-Trihydroxybenzoic acid	Organic acids	Organic acids	A	Xmbp001692	4097400	4663500	5100300	1786300	2042100	1743000	3.23877e+06	3.09566e+06	2.83435e+06
Zmgn000217	Methylenesuccinic acid*	Organic acids	Organic acids	A	Zmgn000217	197070	215880	195360	185570	188780	174150	192802	192090	188125
Zmyn000247	(S)-2-Hydroxyglutaric Acid*	Organic acids	Organic acids	A	Zmyn000247	669880	723980	592550	706840	572360	742080	667948	667626	658234
Zmyn000453	Isocitric Acid*	Organic acids	Organic acids	A	Zmyn000453	6938400	6415600	7004300	6502200	6929200	6036600	6.63772e+06	6.5876e+06	6.61627e+06
