# Supplementary material for: A comparative metabolomics study of anthocyanins and taste components in Chinese bayberry (Morella rubra) with different flesh colors
Source: PeerJ. 2022 May 31;10:e13466. doi: 10.7717/peerj.13466 (PMC9165596; doi:10.7717/peerj.13466)
Supplement: Supplemental Information 5 [file peerj-10-13466-s005.xlsx]

## Sheet: Sheet1
Compounds	Class	DK-1	DK-2	DK-3	BDK-1	BDK-2	BDK-3	VIP	Fold_Change	Log2FC	Type
3-Hydroxy-3-methylpentane-1,5-dioic acid	Amino acids and derivatives	3710200	3882400	3912300	286110	324700	274620	1.16649	0.0769611	-3.69973	down
L-(+)-Arginine	Amino acids and derivatives	3384000	2464000	2805900	1096000	1183400	1072900	1.14391	0.387374	-1.3682	down
N-Acetyl-L-glutamic acid	Amino acids and derivatives	58544	76098	81282	28495	33200	19737	1.0946	0.377133	-1.40686	down
N-Acetyl-L-Arginine	Amino acids and derivatives	59928	55024	51644	ND	ND	ND				down
L-Glycyl-L-phenylalanine	Amino acids and derivatives	154310	176490	194540	47538	36264	46651	1.15277	0.248321	-2.00972	down
L-Prolyl-L-Leucine	Amino acids and derivatives	118330	134550	170780	21704	27780	21182	1.15393	0.166799	-2.58382	down
L-Valyl-L-Leucine	Amino acids and derivatives	911670	973730	1286700	102000	144200	104050	1.15641	0.110416	-3.17898	down
DL-Alanyl-DL-phenylalanine	Amino acids and derivatives	94566	97130	139120	16919	21121	15911	1.15162	0.163085	-2.61631	down
L-Leucyl-L-Leucine	Amino acids and derivatives	559590	617090	698740	106700	134860	100050	1.15788	0.182151	-2.45679	down
L-Isoleucyl-L-Aspartate	Amino acids and derivatives	153440	179620	221090	23502	30916	22680	1.15533	0.139128	-2.84551	down
L-Valyl-L-Phenylalanine	Amino acids and derivatives	394570	444910	507110	71137	77770	67818	1.16269	0.160944	-2.63537	down
L-Leucyl-L-phenylalanine	Amino acids and derivatives	959710	1052200	1145300	127770	162930	136160	1.16295	0.135202	-2.88682	down
Glutathione reduced form	Amino acids and derivatives	32858	56438	47124	562670	615670	364440	1.14734	11.309	3.49941	up
L-Phenylalanyl-L-phenylalanine	Amino acids and derivatives	40988	54026	57807	8373.2	9429.8	8559.8	1.15802	0.172508	-2.53527	down
S-Adenosylmethionine	Amino acids and derivatives	86404	92582	72947	208720	133260	164880	1.07322	2.01188	1.00855	up
Oxiglutatione	Amino acids and derivatives	32004	20412	26543	70399	87817	50952	1.07351	2.64907	1.40549	up
Methyl 7,10-hexadecadienoate	Lipids	443250	468850	378920	1010200	864800	844040	1.13828	2.10612	1.07459	up
Punicic acid (9Z,11E,13Z-octadecatrienoic acid)	Lipids	4914000	5020400	4721400	1335100	1264800	1137000	1.16432	0.254978	-1.97156	down
11-Octadecanoic acid(Vaccenic acid)	Lipids	6462900	7833200	6868100	1920300	2442300	2206700	1.15389	0.310397	-1.68781	down
Elaidic Acid	Lipids	21425000	24599000	22585000	6603200	8042600	7951400	1.15671	0.329362	-1.60225	down
3-Hydroxyoctadecanoic Acid	Lipids	588060	888730	601820	317720	337910	353200	1.08703	0.485339	-1.04294	down
Eicosadienoic acid	Lipids	182620	213900	229680	30921	32280	31961	1.16422	0.151967	-2.71817	down
9-Hydroxy-13-oxo-10-octadecenoic Acid	Lipids	1256000	1205100	1352600	376500	358510	378210	1.16517	0.2919	-1.77645	down
9,12,13-Trihyroxy-10,15-octadecadienoic acid	Lipids	349650	339720	373920	38241	45222	42316	1.16585	0.118292	-3.07957	down
9,10,13-Trihydroxy-11-Octadecenoic Acid	Lipids	5526700	5233500	5820500	1002400	1005100	1005800	1.16668	0.181735	-2.46009	down
1-Linoleoylglycerol-2,3-di-O-glucoside	Lipids	4723.8	3278.1	4379.6	21066	21887	15950	1.14605	4.75734	2.25016	up
LysoPC 14:0	Lipids	19787	28827	32076	1627.4	2061	954.19	1.14765	0.0575361	-4.11939	down
LysoPC 15:0	Lipids	6572.9	7175.7	10077	1963.6	1891.1	3149	1.10491	0.293957	-1.76632	down
LysoPC 16:2(2n isomer)*	Lipids	47921	49409	44653	12148	12224	10556	1.16375	0.246001	-2.02326	down
LysoPC 16:1(2n isomer)	Lipids	1486200	1504100	1332200	555680	567150	534170	1.16289	0.383343	-1.38329	down
LysoPC 17:2	Lipids	71323	71017	73341	15243	20532	17698	1.15879	0.247926	-2.01202	down
LysoPC 17:1	Lipids	123380	120880	113680	50593	50435	49944	1.16547	0.42178	-1.24544	down
LysoPC 18:2	Lipids	23322000	22210000	20423000	8201400	8428800	8034200	1.16341	0.373958	-1.41905	down
LysoPC 18:1	Lipids	1047300	1059600	948090	2653700	2409900	2606900	1.16179	2.51081	1.32815	up
LysoPE 14:0	Lipids	44618	71780	82579	4738.5	6471.4	5822	1.15072	0.0855973	-3.54629	down
LysoPE 18:3(2n isomer)*	Lipids	1770200	1628700	1503400	534170	555370	499190	1.16174	0.324078	-1.62558	down
LysoPE 18:2(2n isomer)*	Lipids	13187000	11783000	10897000	5237300	5407200	5240300	1.15644	0.442881	-1.17501	down
Adenine	Nucleotides and derivatives	9681500	10686000	9626300	4301300	4445700	4472200	1.16277	0.440731	-1.18203	down
Thymidine	Nucleotides and derivatives	55338	54425	62943	6856.3	6818.2	7968.3	1.16476	0.125316	-2.99636	down
2'-Deoxyguanosine	Nucleotides and derivatives	12114	13132	22143	5876.1	6442.5	6316	1.07403	0.393226	-1.34657	down
2-(Dimethylamino)guanosine	Nucleotides and derivatives	97256	99272	107870	45071	49982	46452	1.1599	0.464868	-1.10511	down
Adenosine 5'-monophosphate	Nucleotides and derivatives	29260	31218	29431	446750	439450	468910	1.1672	15.072	3.9138	up
Uridine 5'-diphospho-D-glucose	Nucleotides and derivatives	115720	100930	105360	1326700	1091300	1065300	1.16468	10.8174	3.43528	up
Fumaric acid	Organic acids	29755	23255	17625	65620	49721	51664	1.08445	2.36434	1.24144	up
2-Hydroxy-4-methylpentanoic acid*	Organic acids	61222	61806	69240	37759	29383	26090	1.11346	0.484906	-1.04422	down
(S)-(-)-2-Hydroxyisocaproic acid	Organic acids	1179700	1108600	1147600	309630	346070	306450	1.16496	0.280029	-1.83635	down
3-Dehydro-L-Threonic Acid	Organic acids	3178500	3387700	3392900	8536100	6871500	5692900	1.11072	2.11872	1.08319	up
Muconic acid	Organic acids	2377400	2341400	2084700	607760	998870	591660	1.11807	0.323112	-1.6299	down
4-Acetamidobutyric acid	Organic acids	2561800	2146700	2587700	645850	608090	564110	1.16134	0.249178	-2.00475	down
Diethyl phosphate	Organic acids	ND	ND	ND	45757	51053	45136				up
2-Hydroxycinnamic acid	Organic acids	531660	507760	508350	1262600	1292000	1296000	1.16652	2.48784	1.31489	up
2,4,6-Trihydroxybenzoic acid	Organic acids	1786300	2042100	1743000	4097400	4663500	5100300	1.14988	2.48792	1.31494	up
2-Isopropylmalate	Organic acids	1670700	1746100	1957300	15664	23783	13960	1.16451	0.00993785	-6.65285	down
Anchoic Acid	Organic acids	31382000	31856000	34935000	5589600	5984600	5259500	1.16563	0.17147	-2.54397	down
D-Galacturonic acid*	Organic acids	994120	1100900	1117300	146350	199810	156940	1.16073	0.156616	-2.6747	down
2-Hydroxyhexadecanoic acid	Organic acids	1710500	1874700	1970500	114090	146220	125800	1.16521	0.069498	-3.84688	down
4-Hydroxybenzaldehyde	Phenolic acids	223210	161000	187270	81420	79905	88453	1.13466	0.437072	-1.19406	down
Salicylic acid*	Phenolic acids	108720	114090	121830	21067	21820	19554	1.16578	0.181177	-2.46452	down
p-Coumaraldehyde	Phenolic acids	254070	266360	300590	117580	116190	103000	1.15515	0.410185	-1.28565	down
Vanillin	Phenolic acids	1113300	1050100	1099400	403210	440150	424320	1.16503	0.388525	-1.36392	down
Protocatechuic acid	Phenolic acids	21678000	22488000	22560000	2272000	2285700	2341900	1.16725	0.103402	-3.27366	down
2,5-Dihydroxybenzoic acid*	Phenolic acids	12569000	13198000	13529000	1340900	1376800	1387200	1.16711	0.104461	-3.25896	down
p-Coumaric acid*	Phenolic acids	562520	589040	586800	1252500	1171000	1147200	1.16328	2.05406	1.03848	up
Vanillic acid*	Phenolic acids	1444600	1105400	1079900	259960	243460	237030	1.15881	0.203986	-2.29346	down
Caffeic acid	Phenolic acids	4281700	4191500	4176200	9163900	8859200	8404200	1.16429	2.08921	1.06296	up
3,4-Dimethoxycinnamic acid*	Phenolic acids	35890	36863	36048	154490	149270	152040	1.16725	4.1893	2.06671	up
Sinapic acid	Phenolic acids	36015	61653	41345	17337	22539	19830	1.07122	0.429499	-1.21927	down
1-O-Gentisoyl-D-glucoside*	Phenolic acids	1792200	1909100	1764100	238030	263460	232700	1.16628	0.134334	-2.8961	down
Protocatechuic acid-4-O-glucoside	Phenolic acids	1068600	1153100	1102900	143050	184530	146230	1.16323	0.142516	-2.8108	down
5-(2-Hydroxyethyl)-2-O-glucosylphenol	Phenolic acids	2110400	2120900	2198600	192390	199370	162300	1.16591	0.0861693	-3.53668	down
1-O-[(E)-p-Cumaroyl]-β-D-glucopyranose	Phenolic acids	13270000	13650000	14016000	28963000	30061000	28895000	1.16568	2.14772	1.1028	up
p-Coumaric acid-4-O-glucoside*	Phenolic acids	8159000	8536000	8642600	19216000	18077000	18238000	1.16493	2.19164	1.13201	up
1-O-[(E)-Caffeoyl]-β-D-glucopyranose	Phenolic acids	13929000	14520000	14037000	34700000	33140000	32875000	1.16604	2.37055	1.24522	up
6-O-Caffeoyl-D-glucose	Phenolic acids	16996000	17148000	17582000	36476000	35068000	34340000	1.16547	2.04702	1.03352	up
Feruloyl glucose	Phenolic acids	2541000	2585000	2766000	6059500	5325300	5405500	1.15797	2.12751	1.08917	up
3-O-p-Coumaroylshikimic acid O-glucoside	Phenolic acids	191090	206020	202700	20419	21866	22262	1.16679	0.107612	-3.21608	down
5-O-p-Coumaroyl shikimic acid O-hexoside*	Phenolic acids	159660	132670	164190	30356	23686	43275	1.13516	0.213171	-2.22991	down
Mannitol	Saccharides and Alcohols	39761	46523	46384	5109.8	6070.1	4588.8	1.16279	0.118858	-3.07268	down
D-Sorbitol	Saccharides and Alcohols	225470	204260	219450	100120	90558	74483	1.1444	0.408455	-1.29175	down
D-Glucoronic acid	Saccharides and Alcohols	1260600	1423400	1508800	185270	143330	123190	1.15962	0.107754	-3.21419	down
Gluconic acid	Saccharides and Alcohols	17317000	16853000	18104000	696770	626010	644780	1.16707	0.0376394	-4.73161	down
D-Fructose 6-phosphate*	Saccharides and Alcohols	200790	190280	159320	517870	502370	446700	1.15086	2.66527	1.41428	up
D-Glucose 6-phosphate*	Saccharides and Alcohols	455690	466960	475440	1096300	1085700	1007000	1.16429	2.28097	1.18965	up
Nicotinamide	Vitamin	454520	409270	495670	94887	100670	93203	1.16406	0.212408	-2.23509	down
Nicotinic acid	Vitamin	203790	222590	239540	81971	92036	97515	1.15362	0.40774	-1.29428	down
